# Supplementary material for: E-Cadherin-Deficient Epithelial Cells Are Sensitive to HDAC Inhibitors
Source: Cancers (Basel). 2021 Dec 30;14(1):175. doi: 10.3390/cancers14010175 (PMC8749989; doi:10.3390/cancers14010175)
Supplement: Supplementary file 1 [file cancers-14-00175-s001.zip]

Archive with 1 entries (1 files):
- cancers-1517557-supplementary.pdf
